# Supplementary material for: Determination of the Cutoff Frequency of Smoothing Filters for Center of Pressure (COP) Data via Kinetic Energy in Standing Dogs
Source: Sensors (Basel). 2025 Sep 18;25(18):5843. doi: 10.3390/s25185843 (PMC12473882; doi:10.3390/s25185843)
Supplement: Supplementary file 1 [file sensors-25-05843-s001.zip]

Archive with 1 entries (1 files):
- sensors-3835312-supplementary.pdf
